# Supplementary material for: A Novel SNP-STR System Based on a Capillary Electrophoresis Platform
Source: Front Genet. 2021 Feb 5;12:636821. doi: 10.3389/fgene.2021.636821 (PMC7893108; doi:10.3389/fgene.2021.636821)
Supplement: Supplementary file 2 [file Data_Sheet_2.xlsx]

## Sheet: Supplementary Table S1
Supplementary Table S1: Concentrations of each primer in the corresponding panels of the SNP-STR multiplex Primer Mix.
Panel-A	Primer	Concentration (μM)	Panel-B	Primer	Concentration (μM)	Panel-C	Primer	Concentration (μM)
rs11642858A-D16S539	F-A	2	rs11642858C-D16S539	F-C	1.6	rs2246512-D10S1248	F-A	3.6
	R	2		R	1.6		F-G	1.2
rs58390469A-D2S441	F-A	5	rs58390469C-D2S441	F-C	4.2		R	3.6
	R	5		R	4.2	rs17077990-D3S1358	F-C	3.6
rs2325399C-D6S1043	F-C	1.2	rs2325399G-D6S1043	F-G	0.5		F-G	3
	R	1.2		R	0.5		R	3.6
rs2070018C-FGA	F-C	2.6	rs2070018T-FGA	F-T	2.6	rs17651965-CSF1PO	F-G	1.6
	R	2.6		R	2.6		F-C	1.5
rs25768G-D5S818	F-G	1.2	rs25768A-D5S818	F-A	2		R	1.6
	R	1.2		R	2	rs6736691-D2S1338	F-A	3.4
rs9531308A-D13S317	F-A	1.4	rs9531308C-D13S317	F-C	3.2		F-C	4
	R	1.4		R	3.2		R	4
rs8031604T-Penta E	F-T	2	rs8031604G-Penta E	F-G	1.6	rs13413321-TPOX	F-G	4
	R	2		R	1.6		F-T	3
rs4847015C-D1S1656	F-C	1.4	rs4847015T-D1S1656	F-T	3		R	4
	R	1.4		R	3	rs9362476-SE33	F-C	8
rs7962284T-D12S391	F-T	3	rs7962284C-D12S391	F-C	5.4		F-T	8
	R	3		R	5.4		R	4
rs7275705G-Penta D	F-G	1	rs7275705C-Penta D	F-C	3
	R	1		R	3
rs7786079A-D7S820	F-A	3	rs7786079C-D7S820	F-C	1.8
	R	3		R	1.8
rs57346531G-D8S1179	F-G	4	rs57346531A-D8S1179	F-A	4
	R	4		R	4

## Sheet: Supplementary Table S2
Supplementary Table S2: Average stutter percentages, ranges, SDs, and average +3SD values for the SNP-STR mutiplex. Stutter percentages were calculated for the 36 primers from 113 samples.
locus	No. of observations (n)	Minimum	Maximum	Average	SD	Recommended filter (average + 3SD)
rs11642858A-D16S539	125	0.00297137	0.104752	0.0490638	0.0282877	0.133927
rs11642858C-D16S539	63	0.00446809	0.135417	0.0440441	0.0185795	0.0997825
rs58390469A-D2S441	129	0.0024314	0.23622	0.0167937	0.0300335	0.106894
rs58390469C-D2S441	82	0.00760296	0.098944	0.051948	0.0189281	0.108732
rs2325399C-D6S1043	138	0.0049249	0.106122	0.0503009	0.0315668	0.145001
rs2325399G-D6S1043	98	0.00970201	0.13369	0.080828	0.0225593	0.148506
rs25768G-D5S818	178	0.00523934	0.141496	0.0487146	0.0283253	0.13369
rs25768A-D5S818	14	0.014371	0.217391	0.0857714	0.0403292	0.206759
rs9531308A-D13S317	94	0.00250545	0.0729059	0.026147	0.0133731	0.0662664
rs9531308C-D13S317	84	0.00641994	0.108927	0.0598178	0.0197325	0.119015
rs17651965C-CSF1PO	99	0.00715308	0.0959128	0.0523528	0.0170112	0.103386
rs17651965G-CSF1PO	62	0.0219539	0.0937113	0.0630757	0.0138687	0.104682
rs4847015C-D1S1656	166	0.00586554	0.157895	0.053342	0.0406314	0.175236
rs4847015T-D1S1656	26	0.0083949	0.11828	0.0433328	0.0329681	0.142237
rs7962284T-D12S391	118	0.00317422	0.129072	0.0753066	0.0131448	0.114741
rs7962284C-D12S391	65	0.00823353	0.127413	0.0915576	0.0236775	0.16259
rs7786079A-D7S820	146	0.00283213	0.155556	0.0521021	0.0204786	0.113538
rs7786079C-D7S820	15	0.00677618	0.138756	0.079544	0.0381798	0.194083
rs57346531G-D8S1179	68	0.011079	0.11336	0.0648233	0.0118123	0.10026
rs57346531A-D8S1179	125	0.00744186	0.138462	0.0719572	0.0183044	0.126871
rs8036258G-Penta E	145	0.0126888	0.075	0.0379017	0.0149205	0.0826633
rs2070018C-FGA	31	0.00513299	0.0811946	0.0610077	0.0108749	0.0936325
rs2070018T-FGA	156	0.0212766	0.105691	0.0638641	0.0150595	0.109043
rs7275705C-Penta D	160	0.0142395	0.135802	0.0355392	0.0349531	0.140398
rs7275705G-Penta D	53	0.00890208	0.116105	0.0271489	0.0233313	0.0971427
rs2246512A-D10S1248	122	0.00268611	0.15	0.0840675	0.0372596	0.195846
rs2246512G-D10S1248	49	0.00619963	0.124199	0.0741833	0.0249162	0.148932
rs17077990C-D3S1358	112	0.00708592	0.147929	0.0798913	0.0219236	0.145662
rs17077990G-D3S1358	41	0.018855	0.169492	0.0840655	0.0330892	0.183333
rs6736691C-D2S1338	146	0.012391	0.142857	0.0857007	0.0224199	0.15296
rs6736691A-D2S1338	16	0.0188372	0.10929	0.0691008	0.0174176	0.121354
rs13413321T-TPOX	71	0.0194856	0.0863309	0.0411552	0.0121658	0.0776525
rs13413321G-TPOX	76	0.00843882	0.0769231	0.0315823	0.0160024	0.0795895
rs9326476C-SE33	65	0.0166932	0.166667	0.050641	0.0317321	0.145837
rs9326476T-SE33	62	0.0078853	0.151961	0.0429674	0.0342403	0.145688

## Sheet: Supplementary Table S3
Supplementary Table S3: Observed haplotypes frequencies of SNP-STR in a population of Chinese individuals (N =113).
rs13413321-TPOX		rs25768-D5S818		rs7786079-D7S820		rs17077990-D3S1358		rs11642858-D16S539		rs58390469-D2S441		rs2246512-D10S1248		rs9531308-D13S317		rs17651965-CSF1PO		rs6736691-D2S1338		rs57346531-D8S1179		rs4847015-D1S1656		rs7962284-D12S391		rs7275705-Penta D		rs2325399-D6S1043		rs8036258-Penta E		rs2070018-FGA		rs9362476-SE33
Hap.	F.	Hap.	F.	Hap.	F.	Hap.	F.	Hap.	F.	Hap.	F.	Hap.	F.	Hap.	F.	Hap.	F.	Hap.	F.	Hap.	F.	Hap.	F.	Hap.	F.	Hap.	F.	Hap.	F.	Hap.	F.	Hap.	F.	Hap.	F.
G8	0.478	A12	0.022	A8	0.15	C14	0.035	A8	0.004	A10	0.058	A8	0.004	A8	0.323	C7	0.004	A16	0.009	A10	0.106	C11	0.044	C15	0.004	C6	0.004	C10	0.044	T5	0.058	T13	0.004	C21.2	0.027
G9	0.009	A13	0.04	A9	0.066	C15	0.27	A9	0.018	A11	0.199	A12	0.022	A9	0.111	C9	0.035	A17	0.066	A11	0.097	C12	0.04	C18	0.009	C7	0.022	C11	0.071	G8	0.009	T17	0.004	C22.2	0.049
T7	0.004	G7	0.044	A10	0.128	C16	0.27	A11	0.204	A12	0.071	A13	0.181	A10	0.049	C10	0.217	A18	0.018	A12	0.133	C13	0.084	C19	0.013	C8	0.053	C12	0.155	G9	0.018	T18	0.027	C23.2	0.04
T8	0.053	G8	0.013	A11	0.389	C17	0.208	A12	0.204	A13	0.009	A14	0.195	A11	0.018	C11	0.168	C16	0.018	A13	0.164	C14	0.084	C20	0.035	C9	0.301	C12.3	0.004	G10	0.053	T19	0.022	C24.2	0.075
T9	0.119	G9	0.062	A12	0.204	C18	0.022	A13	0.102	A14	0.177	A15	0.168	A12	0.022	C12	0.124	C18	0.053	A14	0.164	C15	0.301	C21	0.097	C10	0.137	C13	0.142	G11	0.146	T20	0.035	C25.2	0.058
T10	0.018	G10	0.168	A13	0.04	C19	0.004	A14	0.013	A15	0.009	A16	0.093	A13	0.009	C13	0.04	C19	0.168	A15	0.013	C16	0.239	C22	0.062	C11	0.111	C14	0.168	G12	0.084	T21	0.084	C26.2	0.088
T11	0.305	G11	0.305	C9	0.004	G15	0.004	C8	0.009	C9.1	0.04	A17	0.022	C9	0.027	C14	0.004	C20	0.142	A16	0.004	C17	0.071	C23	0.066	C12	0.084	C15	0.013	G13	0.066	T22	0.164	C27.2	0.062
T12	0.013	G12	0.195	C10	0.009	G16	0.084	C9	0.261	C10	0.212	G12	0.08	C10	0.111	G9	0.013	C21	0.062	A17	0.004	C18	0.004	C24	0.013	C13	0.027	C16	0.004	G14	0.084	T23	0.204	C28.2	0.066
		G13	0.137	C11	0.004	G17	0.062	C10	0.119	C11	0.115	G13	0.168	C11	0.177	G10	0.027	C22	0.031	G12	0.004	C19	0.004	C25	0.004	C14	0.009	G16	0.004	G15	0.097	T24	0.217	C29.2	0.044
N = 8		G14	0.013	C12	0.004	G18	0.035	C11	0.053	C11.3	0.066	G14	0.044	C12	0.115	G11	0.075	C23	0.208	G13	0.004	T9	0.004	T16	0.004	G9	0.004	G17	0.049	G16	0.111	T24.2	0.004	C30.2	0.053
						G19	0.004	C13	0.004	C12	0.044	G15	0.018	C13	0.022	G12	0.248	C24	0.159	G14	0.062	T16.3	0.009	T17	0.106	G10	0.004	G17.3	0.004	G17	0.035	T25	0.097	C31.2	0.027
		N = 10		N = 10								G16	0.004	C14	0.018	G13	0.04	C25	0.058	G15	0.173	T17.3	0.093	T18	0.239	G11	0.04	G18	0.168	G18	0.071	T26	0.035	C32.2	0.013
						N = 11		N = 11		N = 11						G14	0.004	C26	0.009	G16	0.071	T18.3	0.013	T19	0.177	G12	0.084	G19	0.137	G18.4	0.004	T28	0.004	C33.2	0.013
												N = 12		N = 12								T19	0.004	T20	0.142	G13	0.071	G20	0.022	G19	0.066	C20	0.009	T14	0.013
																N = 13		N = 13		N = 13		T19.3	0.004	T21	0.022	G14	0.04	G20.3	0.004	G19.4	0.004	C21	0.018	T15	0.009
																								T22	0.004	G15	0.009	G21	0.004	G20	0.044	C21.2	0.022	T15.3	0.013
																						N = 15						G22.3	0.004	G21	0.027	C22.2	0.018	T16	0.009
																								N = 16		N = 16				G22	0.009	C23	0.009	T17	0.04
																												N = 17		G23	0.009	C23.2	0.009	T18	0.062
																														G24	0.004	C24.2	0.009	T19	0.066
																																C25.2	0.004	T20	0.08
																														N = 20				T21	0.058
																																N = 21		T21.1	0.009
																																		T22	0.022
																																		T26	0.004
																																		N = 25
Hap.: observed haplotype; F.: frequency of haplotype; N: number of haplotypes in a SNP-STR locus.

## Sheet: Supplementary Table S4
Supplementary Table S4: Heterozygosities and Hardy-Weinberg Equilibrium results of SNP-STR.
Locus	Obs.Het.	Exp.Het.	HWE (p)
rs11642858-D16S539	0.84071	0.82183	0.7891
rs58390469-D2S441	0.88496	0.85805	0.25139
rs2325399-D6S1043	0.82301	0.87434	0.63103
rs2070018-FGA	0.92035	0.86682	0.86412
rs25768-D5S818	0.80531	0.81719	0.93955
rs9531308-D13S317	0.80531	0.82553	0.34719
rs8031604-Penta E	0.90265	0.92244	0.51856
rs4847015-D1S1656	0.89381	0.82435	0.49707
rs7962284-D12S391	0.89381	0.86411	0.13991
rs7275705-Penta D	0.85841	0.85565	0.38083
rs7786079-D7S820	0.76106	0.76511	0.91728
rs57346531-D8S1179	0.9115	0.873	0.30122
rs2246512-D10S1248	0.76991	0.85817	0.13112
rs17077990-D3S1358	0.76106	0.80063	0.27842
rs17651965-CSF1PO	0.84071	0.84067	0.03821
rs6736691-D2S1338	0.88496	0.8708	0.02174
rs13413321-TPOX	0.69912	0.66368	0.7412
rs9362476-SE33	0.9469	0.94808	0.01429
Obs. Het: observed heterozygosity; Exp. Het: expected heterozygosity; HWE (p): probability value of Hardy-Weinberg Equilibrium test.
